# Supplementary material for: Combined effects of host genetics and diet on porcine intestinal fungi and their pathogenic genes
Source: Front Microbiol. 2023 Sep 25;14:1192288. doi: 10.3389/fmicb.2023.1192288 (PMC10563851; doi:10.3389/fmicb.2023.1192288)
Supplement: Supplementary file 1 [file Table_1.xlsx]

## Sheet: Table S1
Table S1：Effect of different fiber levels and breeds on the abundance of Top60 fungal genera in the porcine colon.
	Duroc		Xiangcun pig		Taoyuan pig		SEM	P-value
	LF	HF	LF	HF	LF	HF		Diet	Breed	Interaction
Kazachsta	26.3652	29.6521	171.021	153.954	377.819	208.962	37.89	0.4906	0.0561	0.5132
Enterocytozoon	233.125	18.0675	111.665	196.696	240.854	119.883	43.98	0.3857	0.8179	0.3759
Mucor	111.25	69.8323	94.8237	71.8073	115.043	94.9316	4.386	0.0029	0.0946	0.5735
Saccharomyces	17.7977	7.63116	34.28	40.0998	78.324	42.4196	7.696	0.4463	0.0877	0.4921
Naumovozyma	5.83304	6.69909	40.1208	35.2638	84.8348	46.8325	8.588	0.4845	0.058	0.528
Piromyces	17.9874	33.7878	29.5627	24.9226	34.5863	63.3011	4.722	0.1641	0.1469	0.296
Anaeromyces	30.4492	30.5697	40.3622	30.583	32.1486	29.524	1.664	0.3231	0.2941	0.5608
Neocallimastix	18.2194	33.221	17.7491	34.8376	27.611	26.7423	2.294	0.0451	0.9388	0.2394
Rhizophagus_f__Glomeraceae	28.9746	26.8116	28.3143	21.476	23.6368	20.7663	1.183	0.1117	0.1726	0.628
Tetrapisispora	3.14515	3.49146	10.4757	9.64121	22.3267	12.8131	2.055	0.4958	0.0665	0.4645
Nakaseomyces	1.57857	2.00874	10.1993	8.57269	19.9142	12.9573	2.029	0.5776	0.0442	0.6585
Zygosaccharomyces	1.61713	1.59941	9.57289	8.98325	20.51	11.4948	2.016	0.4996	0.0494	0.5111
Vanderwaltozyma	1.85917	2.77955	7.92105	7.27147	17.6155	9.11891	1.628	0.4905	0.0623	0.371
Paracoccidioides	0	11.2015	0.503447	26.602	4.67961	0.535807	2.508	0.0182	0.2756	0.0758
Lachancea	1.11983	1.18691	6.40441	6.21364	13.5942	7.65078	1.372	0.5363	0.0525	0.5129
Aspergillus	1.54628	2.56082	5.42581	6.1901	8.31711	4.50674	0.6076	0.4313	0.0143	0.2307
Torulaspora	0.838027	0.932752	4.67217	4.05801	9.99631	5.45756	0.9773	0.4601	0.058	0.4991
Enterospora	5.992	0.487182	2.9479	4.54306	7.557	3.04707	1.117	0.2468	0.6841	0.3786
Penicillium	2.74472	4.20854	3.61738	3.11267	3.81164	6.13221	0.3373	0.2162	0.0647	0.2034
Pseudomicrostroma	0.898255	0.838325	3.14343	2.66462	6.69751	3.56153	0.6163	0.3746	0.0655	0.47
Colletotrichum	4.06322	3.26168	3.08889	2.20882	2.68091	2.09118	0.2307	0.0447	0.1438	0.9165
Cryphonectria	0.314055	0.554683	2.82168	6.46507	1.07339	5.78956	0.9388	0.1897	0.1688	0.5383
Lasallia	7.98077	0.359399	1.61464	1.0783	1.72974	3.79865	1.112	0.279	0.4918	0.2518
Jimgerdemannia	1.46817	1.69477	4.97765	3.96652	2.17955	1.32657	0.4991	0.6134	0.0665	0.7394
Kluyveromyces	0.499842	0.430401	2.85122	2.75898	5.13553	3.26066	0.5667	0.6057	0.0717	0.7028
Ganoderma	0.369841	0.159614	3.57576	2.37521	5.1635	2.70204	0.5278	0.1693	0.0468	0.5874
Hortaea	2.79323	1.73936	2.65056	1.53311	2.42835	1.34044	0.2015	0.0267	0.7436	0.9931
Metschnikowia_f__Metschnikowiaceae	0.313495	0.622899	2.10633	1.86505	4.30881	2.71494	0.4087	0.5676	0.0736	0.4146
Puccinia	0.753048	0.56169	1.77202	1.90904	4.42367	2.46531	0.3835	0.3971	0.0538	0.4297
Saitoella	0.465037	2.36816	1.54286	1.76041	2.06657	3.23863	0.2795	0.0912	0.1586	0.5414
Trichoderma	3.47881	1.80378	0.797684	0.741883	2.93556	1.54919	0.3174	0.1651	0.0287	0.4587
Fusarium	0.998355	2.93196	1.69362	1.71158	2.34958	1.31231	0.3533	0.6827	0.8494	0.2658
Eremothecium	0.347675	0.349706	1.96593	1.71076	3.5404	1.70921	0.3703	0.4371	0.0741	0.4986
Chlorociboria	0.247385	0.321183	0.834046	0.0205193	6.3032	0.70335	0.7113	0.2021	0.1271	0.1981
Pyricularia	1.42404	2.06022	1.19998	2.04393	0.389642	1.30758	0.1804	0.0426	0.07	0.9446
Smittium	0.848058	2.22318	1.38764	0.988091	1.28478	1.3189	0.1715	0.1602	0.6704	0.1223
Ceratobasidium	0.508879	1.25255	1.95537	1.7405	1.17209	1.11409	0.1318	0.4569	0.0281	0.3068
Wallemia	0.2349	1.39538	0.869107	1.85551	0.677152	2.20405	0.2471	0.02	0.5408	0.8734
Arthroderma	1.00533	0.764241	2.5161	0.836218	1.4847	0.505285	0.1598	0.0147	0.079	0.182
Glomus	1.85928	0.957929	1.34002	0.772163	1.22709	0.942446	0.1428	0.0669	0.549	0.5654
Diversispora	1.28354	1.16217	0.892191	1.32134	0.860208	0.867569	0.1191	0.6998	0.4018	0.6671
Cyberlindnera	0.318391	0.201328	0.359129	2.72167	0.774183	1.84973	0.3687	0.1766	0.31	0.3613
Candida_f__Debaryomycetaceae	0.454267	0.668132	1.77726	0.816965	1.3342	0.844881	0.2023	0.3644	0.3726	0.3967
Neonectria	0.0546016	0.168746	0.971556	0.823893	3.7287	0.105077	0.3091	0.0469	0.0934	0.0377
Bifiguratus	0.620582	1.02742	0.925886	1.37534	0.597531	1.24888	0.1069	0.0687	0.2411	0.8869
Thermothielavioides	0.659291	1.04603	2.00372	0.911739	0.315772	0.27095	0.3015	0.6899	0.307	0.5213
Ophiocordyceps	1.16654	0.706179	0.609776	0.851705	1.13396	0.492761	0.1108	0.3089	0.612	0.3303
Saccharomycodes	0.189554	0.281514	0.971407	0.631244	1.85486	1.01455	0.1939	0.3686	0.0939	0.5756
Zancudomyces	1.41042	0.319976	1.70345	0.244206	0.436607	0.541233	0.1582	0.0535	0.3189	0.0954
Syncephalastrum	1.06972	0.947119	0.203792	0.435998	0.941266	0.895601	0.1309	0.904	0.1336	0.7961
Rhizopus	0.8287	1.58068	0.881949	0.522199	0.340094	0.239552	0.2635	0.8679	0.3532	0.5675
Choanephora	0.974635	0.318997	0.987331	0.853223	0.824893	0.400851	0.1579	0.3223	0.5462	0.7705
unclassified_o__Chaetothyriales	0.231335	0.968985	0.125387	0.331805	0.356052	2.24274	0.1686	0.0075	0.0387	0.1499
Rhizoctonia	0.532599	1.04656	1.2824	0.095322	1.00951	0.172064	0.2211	0.3136	0.931	0.2889
Nannizzia	0.533416	0.513413	0.87966	0.607451	1.00731	0.510976	0.09812	0.1433	0.4279	0.6121
Pichia	0.921103	0.900582	0.379482	0.105213	0.690873	0.767254	0.1362	0.8361	0.1166	0.8076
Monosporascus	0.332823	0.624187	2.12446	0.155353	0.172547	0.302041	0.3334	0.4583	0.4798	0.3181
Purpureocillium	0.562171	0.177023	0.311476	1.78411	0.324361	0.51555	0.2654	0.3885	0.424	0.3666
Pseudogymnoascus	0.313524	0.544092	0.843371	0.463607	0.805483	0.534881	0.07915	0.3367	0.2864	0.2389
Drechmeria	0.693104	0.489657	0.450321	0.608391	0.127147	1.10224	0.1059	0.2331	0.9213	0.098

## Sheet: Table S2
Table S2：Effect of different fiber levels and breeds on the abundance of pathogenic genes categories in the pig colon.
	Duroc		Xiangcun pig		Taoyuan pig		SEM	P-value
	LF	HF	LF	HF	LF	HF		Diet	Breed	Interaction
reduced virulence	23.8131	10.85	45.216	51.6883	86.7754	60.7606	7.568	0.5123	0.0325	0.6235
unaffected pathogenicity	10.5374	8.14354	22.2407	22.2651	48.4822	26.5197	4.235	0.434	0.0507	0.4437
loss of pathogenicity	3.92397	2.01187	9.76429	9.71906	21.516	11.7288	1.902	0.3664	0.0368	0.4914
lethal	5.0398	4.0471	7.92828	8.77604	17.4331	9.8007	1.56	0.4581	0.0687	0.5053
increased virulence (hypervirulence)	3.67924	2.34244	5.2355	5.13164	9.6197	5.32681	0.8473	0.3755	0.1269	0.5505
chemistry target: resistance to chemical	0.594488	0.190539	0.709542	0.814363	1.58875	0.88236	0.1436	0.3213	0.0419	0.5142
effector (plant avirulence determinant)	0.045755	0.0292092	0.254226	0.229025	0.468652	0.278443	0.06017	0.585	0.1205	0.7339
chemistry target: sensitivity to chemical	0.0558034	0.00687761	0.0426158	0.0497103	0.0998005	0.0191932	0.01278	0.1316	0.6687	0.3857

## Sheet: Table S3
Table S3：Effect of different fiber levels and breeds on the abundance of Top40 pathogenic genes in the pig colon.
	Duroc		Xiangcun pig		Taoyuan pig		SEM	P-value
	LF	HF	LF	HF	LF	HF		Diet	Breed	Interaction
Gib2	0.314055	0.636664	2.8345	6.46507	1.08583	5.81418	0.9386	0.186	0.1722	0.545
CaTUP1	0.569874	0.456479	1.13748	1.28097	1.5832	5.97005	0.4611	0.1328	0.0224	0.0672
tup1	0.569874	0.456479	1.13748	1.28097	1.5832	5.97005	0.4611	0.1328	0.0224	0.0672
GzMyb016	0.603348	0.344473	1.77445	1.71977	3.72473	2.00645	0.348	0.3842	0.0388	0.5518
GzOB006	0.849131	2.64745	1.0744	1.18459	2.55955	1.17612	0.3751	0.8387	0.6058	0.269
FGSG_07816	0.0185612	2.84615	0.370318	0.450519	1.71024	0.30076	0.4827	0.6193	0.5913	0.2297
pdr15	0.0373982	0.171213	0.683998	0.746029	1.73529	1.02152	0.157	0.6466	0.0183	0.4027
FGSG_08133	0.086391	0.128389	0.697844	0.671237	1.77595	1.02899	0.174	0.5594	0.0352	0.4883
GzOB019	0.311834	0.166456	0.6324	0.724938	1.45437	0.911273	0.141	0.5584	0.04	0.5805
CPAR2_106400	0.120824	0.160573	0.687977	0.692015	1.28653	0.911578	0.1446	0.7612	0.0469	0.7354
beta-tubulin	0.532276	0.0471748	0.361482	0.73949	1.26859	0.585602	0.1276	0.3812	0.1003	0.2165
GzHMG032	0.615106	0.00898915	0.43224	0.741595	0.784187	0.634392	0.1263	0.5761	0.4247	0.3356
PMT2	0.127341	0.158784	0.459154	0.366748	0.996337	0.536362	0.09175	0.428	0.0584	0.4572
FDB2	0.0304416	0.0907167	0.561288	0.33882	0.836757	0.670754	0.09322	0.5878	0.0394	0.7442
MLT1	0.0527968	0.0617968	0.531773	0.410995	0.950028	0.500673	0.1143	0.4877	0.0972	0.6674
Hsp150p	0.430223	0.0909778	0.104373	0.547869	0.718513	0.546847	0.103	0.9187	0.1876	0.3097
spf1	0.216717	0.0589449	0.492669	0.332125	0.837652	0.381692	0.07443	0.1447	0.031	0.6271
VPS4	0.139783	0.11734	0.436829	0.484001	0.770727	0.363483	0.07323	0.4857	0.0888	0.2846
AfcpcB	0.00927279	0.234868	0.174196	1.29506	0.156388	0.437778	0.14	0.0656	0.2081	0.3472
ssdA (AFUB_010850)	0.262931	0.0313111	0.303236	0.354655	0.788665	0.505823	0.07985	0.4366	0.0277	0.5561
GzOB027	0.289328	0.0299811	0.58449	0.344375	0.683823	0.303934	0.07452	0.0274	0.2297	0.9052
CaCDC35	0.20755	0.0691088	0.328844	0.358261	0.877673	0.344607	0.0703	0.1534	0.0352	0.2174
Pmc1	0.144194	0.0751557	0.370578	0.388964	0.703682	0.463891	0.06815	0.5024	0.0956	0.5568
plb1	0.0681868	0.0231785	0.392207	0.398054	0.766336	0.480259	0.08058	0.5413	0.0425	0.6404
GzCCHC011	0.111304	0.0258654	0.446922	0.373615	0.706661	0.397979	0.06229	0.3124	0.0226	0.5606
Tfp1	0.106219	0.038974	0.273199	0.273641	0.865069	0.402353	0.07186	0.2252	0.0324	0.296
msh2	0.240824	0.0737139	0.189723	0.340143	0.842515	0.243123	0.06833	0.0673	0.0549	0.1113
PEX6	0.145538	0.0368094	0.356378	0.31312	0.738772	0.335558	0.07209	0.2096	0.0645	0.5569
GzOB014	0.293199	0.0408237	0.275459	0.293541	0.680473	0.300526	0.05798	0.057	0.0651	0.3911
GUS1	0.189353	0.0468278	0.260174	0.336745	0.701972	0.317548	0.0676	0.3289	0.0953	0.3606
GzOB002	0.215611	0.0942723	0.236103	0.321494	0.555043	0.423593	0.06141	0.5881	0.0792	0.7261
vph1	0.129619	0.0605642	0.273372	0.245887	0.842426	0.26856	0.08049	0.2056	0.079	0.3035
GzOB013	0.0952286	0.0557561	0.342236	0.35859	0.595736	0.372598	0.05517	0.5255	0.0202	0.5896
CaMNT2	0.141994	0.0599311	0.274293	0.254374	0.735772	0.318054	0.06161	0.1738	0.0244	0.4033
mrGAT	0.0575309	0.0628566	0.306028	0.262502	0.719387	0.368313	0.08295	0.4804	0.1201	0.5198
GFA1	0.244255	0.0621772	0.206289	0.428949	0.512271	0.262443	0.05194	0.4395	0.1352	0.203
FGSG_06206	0.0526381	0.0194005	0.269098	0.232604	0.797898	0.265794	0.06802	0.1072	0.0409	0.2103
Upa2	0.32681	0.0407302	0.146267	0.242574	0.6345	0.199722	0.07825	0.2328	0.3564	0.3848
FgOXP1	0.0167387	0.00443048	0.294148	0.370353	0.508182	0.382715	0.05792	0.8897	0.0111	0.6947
TRPS	0.0586044	0.0336325	0.181646	0.242559	0.550149	0.427752	0.05898	0.8078	0.052	0.7001
